# Supplementary material for: Drivers of stunting reduction in Nepal: a country case study
Source: Am J Clin Nutr. 2020 Sep 5;112(Suppl 2):844S–859S. doi: 10.1093/ajcn/nqaa218 (PMC7487432; doi:10.1093/ajcn/nqaa218)
Supplement: nqaa218_Supplemental_Files [file nqaa218_supplemental_files.zip]

Archive with 2 entries (2 files):
- Clean_Nepal_Online_Supplementary_Appendices_July052020.docx
- Nepal_Stunting_Appendices_May62020.docx
